# Supplementary material for: The Role of Potassium and KUP/KT/HAK Transporters in Regulating Strawberry (Fragaria × ananassa Duch.) Fruit Development
Source: Plants (Basel). 2025 Jul 20;14(14):2241. doi: 10.3390/plants14142241 (PMC12300644; doi:10.3390/plants14142241)
Supplement: Supplementary file 1 [file plants-14-02241-s001.zip]

Archive with 2 entries (2 files):
- SData1.xlsx
- SFigure.pdf
