# Supplementary material for: The Role of Potassium and KUP/KT/HAK Transporters in Regulating Strawberry (Fragaria × ananassa Duch.) Fruit Development
Source: Plants (Basel). 2025 Jul 20;14(14):2241. doi: 10.3390/plants14142241 (PMC12300644; doi:10.3390/plants14142241)
Supplement: Supplementary file 1 [file plants-14-02241-s001.zip › SData1.xlsx]

## Sheet: Table S1
Supplementary Table 1
List of KUP/KT/HAK genes identified in Fragaria × ananassa
ID	Assigned name	Amino acid length	Molecular weight (Da)	Isoelectric point	Sequence	Predicted transmembrane segments
FxaC_2g05860.t1_v1.a2	FaKUP1	713	80620.1	8.73145	MREEPVETSEVTEGEELEKKNEQMKERKVSWGRVDSLDLEARRVSMTHRQMNWRRTLILAFQGIGIVYGDIGTSPLYVFSSTFTDGIHHTDDIIGVLSLIIYTIALLPMLKYVFIVLWANDNGDGGTFALYSLICRYAKVRLIPNNQTEDRQLSNYKLDSPCNELKRAQTIKKKLENSKMAQYILFIVTIMGTSMVIGDGVLTPSISVLSAVSGNDSLGKNAVVGVSVLILVLLFSVQRFGTDKVGFAFAPIIMVWFLLYNLFVHDIGVLRAFNPMYMVHYFQRNGKKDGFPLGEYFSALLAPRPCLLILVTSMSKQFNCCHYRQPSYDFRAFAIISQSLTLGCFPRVKVVHTSAKYQGQVYIPEVNFMLMIASVVVTAAFQTTEKIGNAYGIAVVSVM…	9
FxaC_4g34360.t1_v1.a2	FaKUP2	569	63972.2	9.2124	SGIHSLGKNAVVGVSVLILVLLFSVQRFGTDKVGFAFAPIIMVWFLFISGIGLYNLFVHDIGVLRAFNPMYIVQYFQRNRKKGWVSLGGIFLCITGTKAMFADLGHFNVKAIQVGFSCVTFPALITAYCGQAAYLRKFPDHVEKTFYNSIPAPLYWPTLVMAVAAAIIASQAMISGAFAIISQSLTLGCFPRVKVVHTSAKYQGQVYIPEVNFMLMIASVMVTAAFQTTEKIGNAYGIAVVSVMVITTGLLTLIMLVIWKTSIWLIALFLVGFLSIEAIYLSSVLYKFVQGGFLPLVFASLLMAIWHYVHKKRYMFELNNRVSSEYMTQLASNPNINRVPGTGLLYSELVQGIPPIFSHFISNIPSIHSVVVIVSIKRIPLSKVAVEERFLFRQLEPRE…	9
FxaC_5g10490.t1_v1.a2	FaKUP3	566	63997	6.33642	MLGTSMVIGDGVLTPCISVLSAVGGIKQATSAMTDDMIVWISVCILVCLFMAQRFGTDKVGYSFAPIICVWFTLIGGIGVYNFFKYDPTVLKALNPQYIVDYFKRNKGDAWISLGGIVLAITGTEALFADVGHFTVRSIQIKPLYWPMFGVAVMASIIASQAMISGTFSIIQQSLSLGCFPRVKIVHTSTKYEGQVYIPEVNYLLMLACVGVTLVFRSTTKIGNAYGIAVVFVMTLTSAFLVLIMIMIWKTHILLIISYVLVIGSVELMYLSSVLYKFDQGGYLPLGFALLLMLIMFVWNDVHRRKYYYELDHKISPEKLRQLAVDKNFCRMPGLAMFYSELVQGIPPIFNHYAENVPALHSVLVFVSIKSLPISKVPMEERFLFRRVEPRELNVFRCV…	8
FxaC_6g13780.t1_v1.a2	FaKUP4	843	93809.1	5.34642	MGDEEMNGGAGSMDSMESRWVFQDEDESEIDEDEDEDQHRTTVMDSEDDEDDDNAEQRLIRTGPRIDSFDVEALEVPGALRNEHEDYSLGRKLVIAFQTLGVVFGDVGTSPLYTFSVMFSKAPINGNEDVLGALSLVLYTLILIPLLKYVLVVLWANDDGEGGTFALYSLICRHAKVSLLPNQLPSDARISSFRLKVPSPELERSLKIKERLEASLTLKKLLLMLVLAGTSMVIADGVVTPAMSVVSAVGGLKVGVEAINQDQVVMISVAFLIILFSVQKFGTSKVGLAVGPALFIWFCSLGGIGIYNIVQYDSSVLRAFNPIHIYYFFKRNSTKAWYSLGGCLLCATGSEAMFADLCYFSVRSVQLTFVCLVLPCLMLGYLGQAAYLMENPSGADQAF…	12
FxaC_6g30120.t1_v1.a2	FaKUP5	804	90725.2	6.66996	MPEDAILEDAADRTESHDCQEEEAHHRQLKTKKLSWQKLRRFDSLDIESRSVNGHQGHSSTGASWSVILQLAFQSIGIVYGDIGTSPLYVYASTFTKGIKDRDDILGVLSLIIYTITLIPLIKYVFIVLQANDNGNGGTFALYSLLCRYAKVSLTPSQQAEDRDVSNFQLELPSKRLRRASQLKSKLESSKFAKYFLLFATMLGTSMVIGDGVLTPCISVLSAVGGIKQATSAMTDDMIVWISVCILVCLFMAQRFGTDKVGYSFAPIICVWFTLIGGIGVYNFFKYDPTVLKALNPQYIVDYFKRNKGDAWISLGGIVLAITGTEALFADVGHFTVRSIQISMCSVTYPALLLAYTGQASFLREHKSLVTNTFFESIPKPLYWPMFGVAVMASIIASQ…	12
FxaC_7g09290.t1_v1.a2	FaKUP6	843	93886.2	5.26991	MGDEEMNGGAGSMDSMESRWVFQDEDESEIDEDEDEDQHRTTVMDSEDDEDDDNAEQRLIRTGPRIDSFDVEALEVPGALRNEYEDYSLGRKLVIAFQTLGVVFGDVGTSPLYTFSVMFSKAPINGNEDVLGALSLVLYTLILIPLLKYVLVVLWANDDGEGGTFALYSLICRHAKVSLLPNQLPSDARISSFRLKVPSPELERSLKIKERLEASLTLKKLLLMLVLAGTSMVIADGVVTPAMSVVSAVGGLKVGVEAINQDQVVMISVAFLIILFSVQKFGTSKVGLAVGPALFIWFCSLGVFGIYNIVQYDSNVLRAFNPIHIYYFFKRNSTKAWYSLGGCLLCATGSEAMFADLCYFSVRSVQLTFVCLVLPCLMLGYLGQAAYLMENPSGADQAF…	12
FxaC_7g25280.t1_v1.a2	FaKUP7	812	91736.1	5.96521	MPEDAILEDAADRTESHDDQEEEEEEEEVVLPHHQQLKTKKLSWQKLRRFDSLDIESRSVNGHHGHTSTGASWSVILQLAFQSIGIVYGDIGTSPLYVYASTFTKGIKDRDDILGVLSLIIYTITLIPLNKFVFIVLQANDNGDGGTFALYSLLCRYAKVSLTPSQQAEDCNVSNFQLELPSKRLRRASKLKSKLESSNFAKYFLLFATMLGTSMVIGDGVPTPCISVLSAVGGIKQATSAMTDDMIVWISVCILVCLFMAQRFGTDKVGYSFAPIICVWFTLIGGIGVYNFFKYDPTVLKALNPQYIVDYFKRNKGDAWISLGGVVLAITGTEALFADVGHFTVRSIQISMCSVTYPALLLAYIGQASFLREHKSLVSNTFFESIPKRMYWPMFGVAV…	12
FxaC_8g16910.t1_v1.a2	FaKUP8	769	86552.3	6.36942	MPEDAILEDAADRTESHDCQEEEAHHRQLKTKKLSWQKLRRFDSLDIESRSVNGHHGHSSTGASWSVILQLAFQSIGIVYGDIGTSPLYVYARTFTNGIKDRDDILGVLSLIIYTITLIPLIKYVFIVLQANDNGDGGTFALYSLLCRYAKVSLTPSQQAEDRDVSNFQLELPSKRLRRASKLKSKLESSKFAKYFLLFATMLGTSMVIGDGVLTPCISVLSAVGGVKHATSAMTDDMIVWISVCILVCLFMALKDLELTKLATSITSRETKGMLGFNSLGGIVLAITGTEALFADVGHFTVRSIQISMCSVTYPALLLAYTGQASFLREHKSLVSNTFFESIPKPLYWPMFGVAVMASIIASQAMISGTFSIIQQSLSLGCFPRVKIVHTSTKYEGQV…	10
FxaC_8g27360.t1_v1.a2	FaKUP9	843	93883.3	5.40887	MGDEEMNGGAGSMDSMESRWVFQDEDESEIDEDEDEDKHRTTVMDSEDDEDDDNADQRLIRTGPRIDSFDVEALEVPGALRNEYEDYSLGRKLVIAFQTLGVVFGDVGTSPLYTFSVMFSKAPINGNEDVLGALSLVLYTLILIPLLKYVLVVLWANDDGEGGTFALYSLICRHAKVSLLPNQLPSDARISSFRLKVPSPELERSLKIKEKLEASLTLKKLLLMLVLAGTSMVIADGVVTPAMSVVSAVGGLKVGVEAINQDQVVMISVAFLIILFSVQKFGTSKVGLVVGPALFIWFCSLGGIGIYNIVQYDSSVLRAFNPIHIYYFFKRNSTKAWYSLGGCLLCATGSEAMFADLCYFSVRSVQLTFVCLVLPCLMLGYLGQAAYLMENPSGADQAF…	12
FxaC_9g09120.t1_v1.a2	FaKUP10	729	80934.1	7.75597	MNPSEELVEQGISPRNLQRVSCTAAVLTLAYQSLGVVYGDLSISPLYVYKTTFSGKLSLHEDGEEIFGVLSFIIWTFTLIALCKYVFIVMLADDNGEGGTFALYSLLCRHARLSILPNQEITDEKLSEYVTEGNTDTSHSAALKSFFNKHPRFRKGLLIFVLFGTCMAIGDGVLTPSISVLSAVSGVKIKFKELHDNHVVIISCVLLVGLFSLQHHGTHRVAFMFAPIITAWLLCISGIGIYNIVHWNQRVFRALSPVYMLKFLRTTRIDGWVSLAGVVLSITGVEAMFANLGHFSSLSIKLAFTCLVYPSLVLSYMGEAAFLSKHHEDIQRSFYRSIPEAVFWPVFILASFASVVGSQAVISATFSIISQCSALKCFPRVKIVHTSSKIYGQIYIPEV…	12
FxaC_9g39840.t1_v1.a2	FaKUP11	738	82267.2	8.76223	MARQMDPESASASGGSRMNFYAATLCLAYQSLGIVYGDLSISPIYAYKSTFSGGLQLYEEDIEILGVLSMVLWTLTLIPLCKYMIFVLAADDHGEGGSFALYSLLCRHSRMGFLNTINPSQEHISSCRSEMSKDTRTSLLIKQFFEKHKNSRVVLVLVVFLGTGMIIGDGILTPTMSVLSAVYGIKVKVPELHENYTVLIACIILVSLFAVQHYGTHRVGFLFAPIMTAWLLCISGVGIYNIFRWNPGVICALSPHYIYKFFKKTGRVGFSSLGGIVLCLTGTEAMFADLGHFSKLSIRVAFTGFIYPCLVLAYMGEAAFLSKHKMDLHRSFYMAIPEVIFWPVFIIATLASVVASQAIISATFSIVSQCRGLRCFPRVKIKHTSNQIFGQIYIPEVNW…	11
FxaC_10g13600.t1_v1.a2	FaKUP12	793	88905.7	8.24802	MNLGGDISEENDTNKGSMWVLDQKLDQPMDEEAGRLRTMYREKTFSSLLLLRFAFQSLGVVFGDLGTSPLYVFYNTFPHGISDPEDVVGALSLIIYSLTLIPLIKYIFVVCRANDSGQGGTFALYSLLCRHAKIKTIPNQHRTDEELTTYSRSTFHEQSYAAKTKKWLEGHASRKNALLVLVLVGTCMVIGDGILTPAISVLSAAGGIKVNSPKMNNDYVILVAVVILVGLFSMQHYGTDKVGWLFAPIVLLWFILIGGIGIFNIWKYDSSVLRAFSPVYIYRYFKRNGKDGWTSLGGIMLSITGTEALFADLAHFPVSAVQIAFTTVVFPCLLLAYSGQAAFLVVHHDNDETVTQAFYLSIPDKIYWPVFIVATLAAIVASQATISATFSIIKQAHAL…	14
FxaC_10g13601.t1_v1.a2	FaKUP13	980	109270	8.02011	MNLGGDISEENDTNKGSMWVLDQKLDQPMDEEAGRLRTMYREKTFSSLLLLRFAFQSLGVVFGDLGTSPLYVFYNTFPHGISDPEDVVGALSLIIYSLTLIPLIKYIFVVCRANDSGQGGTFALYSLLCRHAKIKTIPNQHRTDEELTTYSRSTFHEQSYAAKTKKWLEGHASRKNALLVLVLVGTCMVIGDGILTPAISVLSAAGGIKVNSPKMNNDYVILVAVVILVGLFSMQHYGTDKVGWLFAPIVLLWFILIGGIGIFNIWKYDSSVLRAFSPVYIYRYFKRNGKDGWTSLGGIMLSITGTEALFADLAHFPVSAVQIAFTTVVFPCLLLAYSGQAAFLVVHHDNDETVTQAFYLSIPDKIYWPVFIVATLAAIVASQATISATFSIIKQAHAL…	18
FxaC_10g13604.t1_v1.a2	FaKUP14	785	86906.5	8.38618	MGSTNEENGSKGGVWVLDQQLDQPMDEEAKRLRNMYQEKKFSTAILLQLAFQSLGVVYGDLGTSPLYVFYNTFPNGIGDPEDLLGALSVIIYSLTLIPLMKYVFIVCRANDNGQGGTFALYSLLCRHAKLKAIPSQDRTDEELTTFGSSTFGERSFAAKTKRGLEGHAFLKSTLLILVLIGSCMVIGDGILTPAISVLSAVGGINVRHSQISNEIVVLFAVVILVLLFTMQHHGTDKVGWLFAPIVLLWFLLIGGIGMFNIWKFDSSILKAFSPLYVYRFFKKGGKDGWTSLGGIMLSITGTEALFADLSHFPVPSIQIAFTCVVFPSLLLAYSGQAAYLMKHSDNVYGAFYHSIPDSIYWPVFVVATAAAVVASQATITATFALVKQALALGCFPRVK…	13
FxaC_10g16400.t1_v1.a2	FaKUP15	740	82483.5	8.84671	MARQMDPESASASASGGSRMNFYPATLCLAYQSLGIVYGDLSISPIYAYKSTFSGGLQLYVEDIEILGVLSMVLWTLTLIPLCKYMIFVLAADDHGEGGSFALYSLLCRHSRMGFLNTINPSQEHISSCRSEMSKDTRTSLLIKQFFEKHKNSRIVLVLVVFLGTGMIIGDGILTPTMSVLSAVYGIKVKVPELHENYTVLIACIILVSLFAVQHYGTHRVGFLFAPIMTAWLLCISGVGIYNIFRWNPGVICALSPHYIYKFFKKTGRVGFSSLGGIVLCLTGTEAMFADLGHFSKLSIRVAFTGFIYPCLVLAYMGEAAFLSKHKMDLHRSFYMAIPEVIFWPVFIIATLASVVASQAIISATFSIVSQCRGLRCFPRVKIKHTSNQIFGQIYIPEV…	11
FxaC_11g11350.t1_v1.a2	FaKUP16	793	88901.6	8.3787	MNLGGDISEENDTNKGSMWVLDQKLDQPMDEEAGRLRTMYREKTFSSLLLLRFAFQSLGVVFGDLGTSPLYVFYNTFPRGISDPEDVVGALSLIIYSLTLIPLIKYIFVVCRANDSGQGGTFALYSLLCRHAKIKTIPNQHRTDEELTTYSRSTFHEQSYAAKTKKWLEGHASRKNALLVLVLVGTCMVIGDGILTPAISVLSAAGGIKVNSPKMNNDYVILVAVVILVGLFSMQHYGTDKVGWLFAPIVLLWFLLIGGIGIFNIWKYDSSVLRAFSPVYIYRYFKRNGKEGWTSLGGIMLSITGTEALFADLAHFPVSAVQIAFTTVVFPCLLLAYSGQAAFLVVHHDNDETVTQAFYRSIPEKIYWPVFVVATLAAIVASQATISATFSIIKQAHAL…	14
FxaC_11g11351.t1_v1.a2	FaKUP17	787	88226.1	6.58089	MAAEEDPDKKGGVWVLDQQLDQPIDVEAKKVKETPINKKYSSTMLLQLAFQSLGVVYGDLGTSPLYVFDNTFPDGIVDKEDVVGALSVIIWSLTFVPLLKYVFIVCRANDNGQGGTFALYSLLCRHAKIKSVPNQDQTDEEVTTFSRNTFGEKSFAARIKRGLEGHAFLHNMLLILVLIGSCMVIGDGILTPAISVLSAVGGTNVHHKWISKEMVVLFAVIILVLLFMTQQYGTGKVWFFFAPIVLIWLLLIGGIGIFNILKYDRSILKAFSPVYVYQYFKRRGRLGWESLGGIMLSINGTETLFADLNHFPVLSIQIAFTVVVFPCLLLAYCGQAAYLMKNSNNVASAFYQSVPDSIYWPVYVIAIAAAIVASQSTITATFSLIKQALALGCFPRVKV…	13
FxaC_11g11352.t1_v1.a2	FaKUP18	785	86980.6	8.38944	MGSTNEENGSKGGVWVLDQQLDQPMDEEAKRLRNMYQEKKFSTAILLQLAFQSLGVVYGDLGTSPLYVFYNTFPNGIGDPEDLLGALSVIIYSLTLIPLMKYVFIVCRANDNGQGGTFALYSLLCRHAKLKAIPSQDRTDEELTTFGSSTFGERSFAAKTKRWLEGHAFLKSTLLILVLIGSCMVIGDGILTPAISVLSAVGGINVRHSQISNEIVVLFAVVILVLLFTMQHHGTDKVGWLFAPIVLLWFLLIGGIGMFNIWKFDSSILKAFSPLYVYRFFKKGGKDGWTSLGGIMLSITGTEALFADLSHFPVPSIQIAFTCVVFPSLLLAYSGQAAYLMKHSDNVYGAFYHSIPDSIYWPVFVVATAAAVVASQATITATFALVKQALALGCFPRVK…	13
FxaC_11g14610.t1_v1.a2	FaKUP19	737	82138.3	8.94788	MARQMDPESASASGGSRMNFYAATLCLAYQSLGIVYGDLSVSPIYAYKSTFSGGLQLYEEDIEILGVLSMVLWTLTLIPLCKYMIFVLAADDHGEGGSFALYSLLCRHSRMGFLKTINPSQEHISSCRSEMSKDTRTSLLIKQFFEKHKNSRIVLVLVVFLGTGMIIGDGILTPSMSVLSAVYGIKVKVPELHENYTVLIACIILVSLFAVQHYGTHRVGFLFAPIMTAWLLCISGVGIYNIFRWNPGVICALSPHYIYKFFKKTGRVGFSSLGGIVLCLTGTEAMFADLGHFSKLSIRVAFTGFIYPCLVLAYMGEAAFLSKQKMDLHRSFYMAIPEVIFWPVFIIATLASVVASQAIISATFSIVSQCRGLRCFPRVKIKHTSNQIFGQIYIPEVNW…	11
FxaC_11g41000.t1_v1.a2	FaKUP20	618	68985	6.97367	MNPSEERVEQGMSPRNLQRVSCTAVLTLVYQSLGVVYGDLSISPLYVYKTTFSGKLSLHEDDEEIFGVLSFIIWTFTLIALCKYVFIVMLADDNGEGGTFALYSLLCRHARLSILPNQEITDEKLSEYVTEGNTDTLHSAALKSFFNKHPRFRKGLLIFVLFGTCMAIGDGVLTPSISVLSAVSGVKIKFKELHDNHVVIISCVLLVGLFSLQHHGTHRVAFMFAPIITAWLLCISGIGIYNIVHWNQRVFRALSPVYMLKFLRTTRIDGWVSLAGVVLSITGVEAMFANLGHFSSLSIKVTYNKLDANASRKWLAVTSVMFETTCLMALVMIIVWKERVVTALAFLLFFGSIELIYISASVTKIPEGGWIPVLMSLVFMSVMYTWNYGTMMKHQFDVE…	10
FxaC_12g07270.t1_v1.a2	FaKUP21	728	81123.4	7.94134	MNPSEELVEQGISPRNLQRVSCTAVLTLAYQSLGVVYGDLSISPLYVYKTTFSGKLSLHEDDEEIFGVLSFIIWTFTFIALCKYVFIVMLADDNGEGGTFALYSLLCRHARLSILPNQEITDEKLSEYVTERNTDTSHSAALKSFFNKHPRFRKGLLIFVLFGTCMAIGDGVLTPSISVLSAVSGVKIKFKELHDNHVVIISCVLLVGLFSLQHHGTHRVAFMFAPIITAWILCISGIGIYNIVHWNQRVFRALSPVYMLKFLRTTRINGWVSLAGVVLSITGVEAMFANLGHFSSLPIKLAFTCLVYPSLVLSYMGEAAFLSKHHEDIQRSFYRSIPEAMFWPVFILASFASVVGSQAVISATFSIISQCSALKCFPRVKIIHTSSKIYGQIYIPEVN…	12
FxaC_12g34890.t1_v1.a2	FaKUP22	737	82478.4	8.76508	MARQMDPESTSSSGGSRMNFYAATLCLAYQSLGIVYGDLSISPIYAYKSTFSGGLQLYEEDIEILGVLSMVLWTLTLIPLCKYMIFVLAADDHGEGGSFALYSLLCRHSRMGFLNTINPSQEQISSCRSEMSKDTRTSLLIKQFFEKHKNSRIVLVLVVFLGTGMIIGDGILTPTMSVLSAVYGIKVKVPELHENYTVLIACIILVSLFAVQHYGTHRVGFLFAPIMTAWLICISGVGIYNIFRWNPGVICALSPHYIYKFFKKTGRVGFSSLEGIVLCLTGTEAMFADLGHFSKLSIRVTFTGFIYPCLVLAYMGESAFLSKHKMDLHRSFYMAIPEVIFWPVFIIATLASVVASQAIISATFSIVSQCRGLRCFPRVKIKHTSNQIFGQIYIPEVNW…	11
FxaC_12g37730.t1_v1.a2	FaKUP23	785	87169.7	8.09319	MGSTNEENGSKGGVWVLDQQLDQPMDEEAKRLRNMYQEKKFSTAILLQLAFQSLGVVYGDLGTSPLYVFYNTFPNGIGDPEDLLGALSVIIYSLTLIPLLKYVFIVCRANDNGQGGTFALYSLLCRHAKLKAIPSQDRTDEELTTFSSSTFGERSFAAKTKRWLEGHAFLKSTLLILVLVGSCMVIGDGILTPAISVLSAVGGINVRHSQISNEIVVLFAVVILVLLFTMQHHGTDKVGWLFAPIVLLWFLLIGGIGMFNIWKFDSSILKAFSPMYVYQFFKKGGKDWWTSLGGIMLSITGTEALFADLSHFPVPSIQIAFTCVVYPSLLLAYSGQAAYLMKHSDHVYGAFYHSIPDSIYWPVFVVATAAAVVASQATITATFALVKQALALGCFPRVK…	13
FxaC_12g37732.t1_v1.a2	FaKUP24	793	88966.7	8.38185	MNLGGDISEENDTNKGSMWVLDQKLDQPMDEEAGRLRTMYREKTFSTLLLLRFAFQSLGVVFGDLGTSPLYVFYNTFPRGISDPEDVVGALSLIIYSLTLIPLIKYIFVVCRANDSGQGGTFALYSLLCRHAKIKTIPNQHRTDEELTTYSRSTFHEQSYAAKTKKWLEGHASRKNALLVLVLVGTCMVIGDGILTPAISVLSAAGGIKVNSPKMNNDYVILVAVVILVGLFSMQHYGTDKVGWLFAPIVLLWFLLIGGIGIFNIWKYDSSVLRAFSPVYIYRYFRRNGKEGWTSLGGIMLSITGTEALFADLAHFPVSAVQIAFTTVVFPCLLLAYSGQAAFLVVHHDNDETVTQAFYRSIPDKIYWPVFIVATLAAIVASQATISATFSIIKQAHSL…	13
FxaC_13g01730.t1_v1.a2	FaKUP25	751	83794.3	8.79178	NLQFQKNLQHIQTFFFFIRLGSESEPMDRVRNSPATESDTFEVVVDSATNGSRLTYHASIPARNADKGRFKRENLVLAYKTLGVVFGGLVTSPLYVYPSMPLKSPTEDDYLGIYSIMFWTLTLIGVVKYAGIALKADDQGEGGTFALYSLLCRNMDIGILSSRPSNPNFSLADTMFDEATEKQSRLAKFFKKSIVARRLLLFIAMLGMCMVIGDGILTPAISVLSAIDGVRAPFPSVKSSIVEALSAVVLIILFLLQKFGTSRVSFLFSPIMGTWTLTTPLVGIYSIISHYPGIFKAISPHYIFRFFWRNGKEGWLLLSGTVLCITGSEAMFADLGHFNRSSIQIAFFCTIYPSLVLTYAGQTAYLIKNLNDHNDGFYKFIPTTIYWPMFVISTLAAIV…	12
FxaC_13g03290.t1_v1.a2	FaKUP26	805	90457.5	8.78922	MDLETGIHRNQVKKESWRTVLTLAYQSLGVVYGDLSTSPLYVYKSTFAEDIKHSETNEEIFGVLSFVFWTLTLVPLLKYVFIVLRANDNGEGGTFALYSLLCRHARLSSLPNCQSADEELSDYKKESDARYLKPNSSFGSGLKSTLERHRVLQRFLLVLALIGACFVIGDGVLTPAISVFSAVSGLEFSMSEKHHKYVELPIACIVLICLFALQHYGTHRVGFLFAPIVLAWLLCISAIGLYNIIHFNPTVYKALSPYYMYKFLKKTQKGGWMSLGGILLCITGSEAMFADLGHFSQLSIQIAFTSLVYPALVLAYMGQAAYISTHYTQGGNSHIGFYISVPEQVRWPVLVIAVLAAVVGSQAIITGTFSIIKQCSALDCFPKVKIVHTSSKMHGQIYI…	11
FxaC_13g03300.t3_v1.a2	FaKUP27	832	92797.2	5.57107	MEERDEIEEGSERVVSRSGSDLRWVDGSEVETEIVPNSDSGGREEGGYLRRRLGKKPKRADSFDVEAMEIAGTDAHRFKDSSIWGTLALAFQTLGVVYGDMGTSPLYVFTDVFGRVNIDSDVDILGALSLVMYTIAIIPLAKYVFVVLKANDNGEGGTFALYSLICRYAKVNMLPNQQPADEHISSFRLKLPTPELKRALRIKETLEKRSASKTLLLLFVLMGTSMIIGDGILTPAISVMSAVSGLQGEVPGFGTNAVVVVSILILIVLFGIQQFGTSKVGFMFSPILALWFLSLGSIGLYNVLKHDITVLRAFNPIYIYLFFKKNDEEAWYALGGCVLCITGAEVMFADLGHFSVRAIQIAFSFVVFPCLLFAYMGQAAYLMRFPHSAPRIFYDSVPD…	12
FxaC_13g23440.t1_v1.a2	FaKUP28	734	82215.5	8.67392	MGEKAVRTEDAAAGDKMGAEMRRIDSLNIEAGKVSTYDGFHRAKHSWKTTLSLAIQSVGVVYGDIGTSPLYVYSSTFPNGIKEKDDILGVLSIIIYTIFFVPMLKYVFIVLQANDNGEGGTFAMYSLICRHAKVSLIPNNQPEDTELSNYKLDTPSSELKRSQAIKKKLETSRLAQYVLFVITITGTSMVIGDGVLTPCISVLSAVSGLQQSGIKSLDQSAIVWISVAILILLFVVQQFGTDKVGFTFAPIILLWFLFLTGIGIYNLIKYDITVLKAFNPWYIVKYFQRNGKAAWISLGGAVLCITGTEAMFADLGHFSVRAIQVSFTFFTFPTILFAYLGQSAYLTKNPGDVATTFYASIPKPLYWPTFVVAVLAAIIASQALITGTFSIIAQSLGMG…	11
FxaC_13g23480.t1_v1.a2	FaKUP29	804	90459.6	8.80067	YFLPINPRHPISFQRSKQVIIIINKMAEKVESMREPAETELTEGEELEKKNEQMKERKVSWAKLRRVDSLNLEAGRVTMSHHHGSQVNWRRTLSLAFQSIGIVYGDIGTSPLYVYSSTFTDGIDHTDDIIGVLSLIIYTIALLPMLKYVFIVLFANDNGDGGTFALYSLICRYAKVSLIPNNQPEDRQLSNYKLDLPSNELKRAQTIKKKLENSKMAQYILFIVTIMGTSMVIGDGVLTPSISDAVVGVSVLILVALFSVQRFGTDKVGFAFAPIITVWFLFISGIGLYNLFVHDIGVLRAFNPMYMVQYFQRNGKKGWVSLGGIFLCITGTEAMFADLGHFNVKAIQVSFSCVTFPALITAYCGQAAYLRKFPHEVEKTFYSSIPDPLYWPTFVVAVA…	12
FxaC_14g02860.t1_v1.a2	FaKUP30	805	90526.8	8.93355	MDLETGIDRNQVKKESWRTILTLAYQSLGVVYGDLSTSPLYVYKSTFAEDIEHSETNEEIFGVLSFVFWTLTLVPLLKYVLIVLRANDNGEGGTFALYSLLCRHARVSSLPNCQSADEELSDYKKESNARYLKPNSGFGSGLKSTLERHRVLQRFLLVLALIGACFVIGDGVLTPAISVFSAVSGLEFSMSEKHHKYVELPIACIVLICLFALQHYGTHRVGFLFAPIVLAWLLCISAIGLYNILHFNPTVYKALSPYYMYKFLKKTQKGGWMSLGGILLCITGSEAMFADLGHFSQLSIQIAFTSLVYPALVLAYMGQAAYISTHYTQGGNSHIGFYISVPEQMRWPVLVIAVLAAVVGSQAIITGTFSIIKQCSALYCFPKVKIVHTSSKMHGQIYI…	11
FxaC_14g02870.t1_v1.a2	FaKUP31	832	92739.1	5.87525	MEERDEIEEGSERVVSRSGSDSRWVDGSEVETEIVPNSDSGGREEGGYLRRRLVKKPKRADSFDVEAMEIAGADAHHFKDSSIWGTLALAFQTLGVVYGDMGTSPLYVFTDVFSRVNIDSDVDILGALSLVMYTIAIIPLAKYVFVVLKANDNGEGGTFALYSLICRYAKVNMLPNQQPADEHISSFRLKLPTSELKRALRIKETLEKRSASKTLLLLFVLMGTSMIIGDGILTPAISVMSAVSGLQGEVPGFGTNAVVVVSILILIVLFGIQRFGTGKVGVMFSPILALWFLSLGSIGLYNVLKHDITVLRAFNPIYIYLFFKKHDEEAWYALGGCVLCVTGAEAMFADLGHFSVRAIQIAFSFVVFPCLLFAYMGQAAYLMRFPHSAPRIFYDSVPD…	12
FxaC_14g16210.t1_v1.a2	FaKUP32	734	82349.8	8.88379	MGEKTVRTEDVAAGDKMGAEMRRIDSLNIEAGKVSTYDGFHRAKHNWKTTLSLAIQSVGVVYGDIGTSPLYVYSSTFPKGIKEKDDILGVLSIIIYTIFFVPMLKYVFIVLQANDNGEGGTFAMYSLICRHAKVSLIPNNQPEDTELSNYKLDTPSSELKRSQAIKKKLETSRLAQYVLFVITITGTSMVIGDGVLTPCISVLSAVSGLQQSGIKSLDQSAVVWISVAILILLFVVQQFGTDKVGFTFAPIILLWFVFLTGIGIYNLIKYDITVLKAFNPWYIVKYFQRNGKAAWISLGGAVLCITGTEAMFADLGHFSVRAIQVSFTFFTFPTILFAYLGQSAYLTKNPGDVATTFYASIPKPLYWPTFVVAVLAAIIASQALITGTFSIIAQSLGMG…	11
FxaC_14g16230.t1_v1.a2	FaKUP33	797	89242	8.62993	MAEKVESMREPAETELTEGEELEKNNEQMKERKVSWAKLGRVDSLNLEAGRVSMSHRHSSQVNWRRTLSLAFQSIGVVYGDIGTSPLYVYSSTFTDGIDHTDDIIGVLSLIIYTIALLPMLKYVFIVLFANDNGDGGTFALYSLICRYAKVSLIPNNQPEDRKLSNYKLDLPSNELKRAQTIKKKLENSKMAQYILFIVTIMGTSMVIGDGVLTPSISVLSAVSGIDSLGKNAVVGVSVLILVVLFSVQRFGTDKVGFAFAPIITVWFLFISGIGLYNLFVHDIGVLRAFNPMYMVQYFQRNGKKGWVSLGGIFLCITGTEAMFADLGHFNVKAIQVSFSCVTFPALVTAYCGQAAYLRKFPNQVEKTFYNSIPDPLYWPTFVVAVAAAIIASQAMISG…	11
FxaC_15g01530.t1_v1.a2	FaKUP34	721	80039.9	8.65322	MDRVRNSSATESETFQVVVDSATNGSRLTSHASNADEGRFKRENLVLAYKTLGVVFGGLVTSPLYVYPSMPLKSPTEDDYLGIYSIMFWTLTLIGVVKYAGIALKADDQGEGGTFALYSLLCRNMDIGILSSRPSNPNFSLVDTMFDEGTEKQSRLAKFFKKSILARRLLLFIAMLGMCMVIGDGILTPAISVLSAIDGVRAPFPSVKSSIVEALSAVVLIILFLLQKFGTSRVSFLFSPIMGTWTLTTPLVGIYSIISHYPGIFKAISPHYIFRFFWRNGKEGWLLLSGTVLCITGSEAMFADLGHFNRSSIQIAFFCTIYPSLVLTYAGQTAYLIKNLNDHNDGFYKFIPTTIYWPMFVISTLAAIVASQSLISATFSVIKQSVVLDYFPRVKVVHT…	12
FxaC_15g02620.t1_v1.a2	FaKUP35	805	90320.5	8.67894	MDLETGIDRNQVKKESWRTILTLAYQSLGVVYGDLSTSPLYVYKSTFAEDIEHSETNEEIFGVLSFVFWTLTLVPLLKYVLIVLRANDNGEGGTFALYSLLCRHARVSSLPNCQSADEELSDYKKESDARYLKPNSGFGSGLKSTLERHRVLQRFLLVLALIGACFVIGDGVLTPAISVFSAVSGLEFSMSEKHHKYVELPIACIVLICLFALQHCGTHRVGFLFAPIVLAWLLCISAIGLYNILHFNPTVYKALSPYYMYKFLKKTQKGGWMSLGGILLCITGSEAMFADLGHFSQLSIQIAFTSLVYPALVLAYMGQAAYISTHYTQGGNSHIGFYISVPEQVRWPVLVIAVLAAVVGSQAIITGTFSIIKQCSALDCFPKVKIVHTSSKMHGQIYI…	11
FxaC_15g02640.t1_v1.a2	FaKUP36	832	92868.3	5.99109	MEERDEIEEGSERVVSRSGSDSRWVDGSEVVTEIVPNSDNGGREEGGYLRRRLVKKHKRADSFDVEAMEIAGADAHHFKDSSLWGTLALAFQTLGVVYGDMGTSPLYVFTDVFSRVNIDSDVDILGALSLVMYTIAIIPLAKYVFVVLKANDNGEGGTFALYSLICRYAKVNMLPNQQPADEHISSFRLKLPTPELKRALRIKETLEKRSASKTLLLLFVLMGTSMIIGDGILTPAISVMSAVSGLQGEVPGFGTNAVVVVSILILIVLFGIQRFGTSKVGFMFSPILALWFLSLGSIGLYNVLKHDITVLRAFNPIYIYLFFKKHDEEAWYALGGCVLCITGAEAMFADLGHFSVRAIQIAFSFVVFPCLLFAYMGQAAYLMRFPHSAPRIFYDSVPD…	12
FxaC_15g16630.t1_v1.a2	FaKUP37	734	82270.6	8.5827	MGEKAVRTEDAAAGDKMGAEMRRIDSLNIEAGKVSTYDGFHQAKHSWKTTLSLAIQSVGVVYGDIGTSPLYVYSSTFPNGIKEKDDILGVLSIIIYTIFFVPMLKYVFIVLQANDNGEGGTFAMYSLICRHAKVSLIPNNQPEDTELSNYKLDTPSSELKRSQAIKKKLETSRLAQYVLFVITITGTSMVIGDGVLTPCISVLSAVSGLQQSGIKSLDQSAIVWISVAILILLFVVQQFGTDKVGFTFAPIILLWFLFLTGIGIYNLIKYDITVLKAFNPWYIVKYFQRNGKAAWISLGGAVLCITGTEAMFADLGHFSVRAIQVSFTFFTFPTILFAYLGQSAYLTKNPGDVATTFYASIPKPLYWPTFVVAVLAAIIASQALITGTFSIIAQSLGMG…	11
FxaC_16g29320.t1_v1.a2	FaKUP38	797	89469.4	8.76112	MDLETGIDRNQVKKESWRTILTLAYQSLGVVYGDLSTSPLYVYKSTFAEDIEHSETNEEIFGVLSFVFWTLTLVPLLKYVLIVLRANDNGEGGTFALYSLLCRHARVSSLPNCQSADEELSDYKKPNSGFGSGLKSTLERHRVLQRFLLVLALIGACFVIGDGVLTPAISVFSAVSGLEFSMSEKHHKYVELPIACIVLICLFALQHYGTHRVGFLFAPIVLAWLLCISAIGLYNIIHFNPKVYKALSPYYMYKFLKKTQKGGWMSLGGILLCITGSEAMFADLGHFSQLSIQIAFTSLVYPALVLAYMGQAAYISTHYTQGGNSHIGFYISVPEQVRWPVLVIAVLAAVVGSQAIITGTFSIIKQCSALDCFPKVKIVHTSSKMHGQIYIPEINWILM…	13
FxaC_16g30630.t1_v1.a2	FaKUP39	721	79995.8	8.45168	MDRVRNSSATESETFQVVVDSATNGSRLTSHASNADEGRFKRENLVLAYKTLGVVFGGLVTSPLYVYPSMPLKSPTEDDYLGIYSIMFWTLTLIGVVKYAGIALKADDQGEGGTFALYSLLCRNMDIGILSSRPSNPNFSLADTMFDEGTEKQSRLAKFFKKNILARRLLLFIAMLGMCMVIGDGILTPAISVLSAIDGVRAPFPSVKSSIVEALSAVVLIILFLLQKFGTSRVSFLFSPIMGTWTLTTPLVGIYSIISHYPGIFKAISPHYIFRFFWRNGEEGWLLLSGTVLCITGSEAMFADLGHFNRSSIQIAFFCTIYPSLVLTYAGQTAYLIKNLNDHNDGFYKFIPTTIYWPMFVISTLAAIVASQSLISATFSVIKQSVVLDYFPRVKVVHT…	12
FxaC_17g04130.t1_v1.a2	FaKUP40	774	86494.3	9.4843	MVDSRGQIRRILRSAYRSFGLVFGALCIPPIYVYKCAFSGGLFNYQSEDVVFGVFSVIFWTITLTSLIKYAAFVLSANDNGEGGVIALYALICRNAKLCLIPNHQAADEEITTYRYPGHSSSNMTNSWLKRFIERHKSVRTCLLVLVLFAACMVICVGILSPAISVLSSVEGIKFQAKNLHDGVVVLIACILLVGIFILQHRGFHKLGFIFSPILIIWILLIAGVGIYNIIEWNPRIYQALSPYYIYIFFRRTGRDGWISLGGIILCITGTEYMFADLGNFKTRPIRVAFSCVIYPCLILQYMGQAAFLSRNLSAVSMSFYASVPAPLIWPVLVVAPLAAIVASQPVISSTFSIVKQCHAIRCFPRVKVVTNRRIPGQLYIPEINWSLLILSLAITVGF…	14
FxaC_18g42590.t1_v1.a2	FaKUP41	774	86302.9	9.45234	MVDSRGQTRRILRSAYRSFGLVFGALCIPPIYVYKCAFSGGLFNYQSEDVVFGVFSVVFWTITLTSLIEYAAFVLSANDNGEGGVIALYALLCRNAKLCLIPNHQAADEDITTYRYPGHSSSNMPNSPLKRFIERHKSVRTCLLVLVLFGACMVICGGILSPAISVLSSVEGIKFQAKNLHDGVVVLIACILLVGIFILQHRGFHKLGFLFSPILILWILLIAGVGIYNIIEWNPRIYQALSPYYIYIFFKRTGRDGWISLGGIILCITGTEYMFADLGNFKTRPIRVAFSCVIYPCLILQYMGQAAFLSRNLSAVSLSFYASVPAPLIWPVLVVAPLAAIVASQPVISSKFSVVKQCHAIRCFPRVKVVTNRRIPGQFYIPEINWSLLILSLAITIGF…	13
FxaC_19g03510.t1_v1.a2	FaKUP42	788	87822.5	9.45219	MVDSRGQIRRILRSAYRSFGLVFGAMCIPPIYVYKCAFSGGLFNYQSEDVVFGVFSVIFWTITLTSLIKYAAFVLSANDNGEGGVIALYALICRNAKLCLIPNHQAADEEITTYRYPGHSSSNMTNSWLKRFIERHKSVRTCLLVLVLFAACMVICVGILSPAISVLSSVEGIKFQAKNLHDGVVVLIACILLVGIFILQHRGFHKLGFIFSPILIIWILLIAGVGIYNIIEWNPRIYQALSPYYIYIFFRRTGRDGWISLGGIILCITGTEYMFADLGNFKTRPIRVAFSCVIYPCLILQYMGQAAFLSRNLSAVSMSFYASVPAPLIWPVLVVAPLAAIVASQPVISSTFSIVKQCHAIRCFPRVKVVTNRRIPGQLYIPEINWSLLILSLAITVGF…	13
FxaC_19g03940.t1_v1.a2	FaKUP43	774	86359	9.48431	MVDSRGHIRRILRSAYRSFGLGFGALCIPPIYVYKCAFSGGLFNYQSEDVVFGVFSVVFWTITLTSLIKYAAFVLSANDNGEGGVIALYALICRNAKLCLIPNHQAADEEITTYRYPGHSSSNMTNSWLKRFIERHKSVRTCLLVLVLFAACMVICVGILSPAISVLSSVEGIKFQAKNLHDGVVVLIACILLVGIFILQHRGFHKLGFIFSPILIIWILLIAGVGIYNIIEWNPRIYQALSPYYIYIFFRRTGRDGWISLGGIILCITGTEYMFADLGNFKTRPIRVAFSCVIYPCLILQYMGQAAFLSRNLSAVSMSFYASVPAPLIWPVLVVAPLAAIVASQPVISSTFSIVKQCHAIRCFPRVKVVTNRRIPGQLYIPEINWSLLILSLAITVGF…	14
FxaC_20g03700.t1_v1.a2	FaKUP44	784	87134	9.44682	MVDSRGQTRRILLSAYRSFGLVFGALCIPPIYVYKCAFSGGLFNYQSEDVVFGVFSVIFWTITLTSLIKYAAFVLSANDNGEGGVIALYALLCRNAKLCLIPNHQAADEEITTYLYPGHSSSNMPNSPLKRFVERHKSVRTCLLVLVLFAACMVICGGILSPAISVLSSVEGIKFQAKNLHDGVVVLIACILLVGIFILQHRGFHKLGFLFSPILILWILLIAGVGIYNIIKWNPRIYQALSPYYIYIFFKRTGRDGWISLGGIILCITGTEYMFADLGNFKTRPIRVAFSCVIYPCLILQYMGQAAFLSRNLSAVSMSFYASVPGLKNAHFLFVAPLIWPVLVVAPLAAIVASQPVISSTFSIVKQCHAIRCFPRVKVVTNRRIPGQLYIPEINWSLL…	13
FxaC_20g04590.t1_v1.a2	FaKUP45	774	86219.8	9.45828	MVDSRGQTRRILLSAYRSFGLVFGALCIPPIYVYKCAFSGGLFNYRSEDVVFGVFSVIFWTITLTSLIKYAAFVLSANDNGEGGVIALYALLCRNAKLCLIPNHQAADEEITTYLYPGHSSSNMPNSPLKRFVERHKSVRTCLLVLVLFAACMVICGGILSPAISVLSSVEGIKFQAKNLHDGVVVLIACILLVGIFILQHRGFHKLGFLFSPILILWILLIAGVGIYNIIKWNPRIYQALSPYHIYIFFKRTGRDGWISLGGIILCITGTEYMFADLGNFKTRPIRVAFSCVIYPCLILQYMGQAAFLSRNLSDVSMSFYASVPAPLIWPVLVVAPLAAIVASQPVISSTFSIFKQCHAIRCFPRVKVVTNRRIPGQLYIPEINWSLLILSLAITVGF…	13
FxaC_21g01290.t1_v1.a2	FaKUP46	783	87166.1	8.87784	MEPDAATSTSRRPQLSWVNLSRNLLLAYQSLGVVYGDLSTSPLYVYTSTFLGKLQNHNNEEVIFGAFSLIFWTLTLLPLLKYVFILLSADDNGEGGTFALYSLLCRHAKFSLLPNQQAADEELSAYKYGPSSQVVASTPLKRFLEKHKRLRTALLVVVLLGASMVIGDGVLTPAISVLSSVSGLQVTAEKLTDAELLLLACVILVGLFALQHCGTHRVAFLFAPIVIIWLVSIFSIGLYNTIHWNPAIIRALSPHYIIKFFSATGKDGWISLGGILLSITGTEAMFADLGHFTALSIRIAFAFFVYPCLVVQYMGQAAFLSKHPNSIRYSFYDSIPGPVFWPIFVVATLASIVGSQAVITATFSIIKQCHALGCFPRVKVVHTSKHIYGQIYIPEINWI…	12
FxaC_21g05510.t1_v1.a2	FaKUP47	775	87050.8	8.06922	MDLEGVIRTRPNKKDSWKTVLTLAYQSLGVVYGDLSTSPLYVYKSTFAEDIHHSETNEEIYGVLSFVFWTLTLIPLVKYVFIVLRADDNGEGGTFALYSLLSRHARVSSLPNCQLADEELSEYHKDGIVASNSSFGSSLKSTLEKHKVLQKVLLVLALIGTCMVIGDGVLTPAISVFSAVSGLELSMSKEQHRYVEVPVACVILIFLFAIQHYGTHRVGFLFAPVVIVWLLCISSIGLYNIFHWNPHVYQALSPYYMYKFLKKTRRGGWMSLGGILLCITGSEAMFADLGHFSQLSIQIAFTFVVYPSLILAYMGQAAYLSKNHVIETDYRIGFYESVPEKIRWPVLAIAILAAVVGSQAIITGTFSIIKQCSALGCFPRVKIIHTSSKIHGQIYIPEI…	13
FxaC_22g00980.t1_v1.a2	FaKUP48	783	87210.1	8.76032	MEPDAATSTSPRPQLSWVNLSRNLLLAYQSLGVVYGDLSTSPLYVYTSTFVGKLQNHNNEEVIFGAFSLIFWTLTLIPLLKYVFILLSADDNGEGGTFALYSLLCRHAKFSLLPNQQAADEELSAYKYGPSSQVVASSPLKRFLEKHKRLRTALLVVVLLGASMVIGDGVLTPAISVLSSVSGLQVTEEKLTDDELLLLACGILVGLFALQHFGTHRVAFLFAPIVIVWLVSIFSIGLYNTIYWNPAIIRALSPHYIIKFFSATGKDGWISLGGILLSITGTEAMFADLGHFTALSIRIAFAFFVYPCLVVQYMGQAAFLSKHPNSIRYSFYDSIPDPVFWPIFVVATLASIVGSQAVITATFSIIKQCHALGCFPRVKVVHTSKHIFGQIYIPEINWI…	12
FxaC_22g04400.t1_v1.a2	FaKUP49	775	87031.8	8.07422	MDLEGVIRTRPNKKDSWKTVLTLAYQSLGVVYGDLSTSPLYVYKSTFAEDIHHSETNEEIYGVLSFVFWTLTLIPLVKYVFIVLRADDNGEGGTFALYSLLSRHARVSSLPNCQLADEELSEYHKDGIVASNSSFGSSLKSTLEKHRVLQKVLLVLALIGTCMVIGDGVLTPAISVFSAVSGLELSMSKEQHRYVEVPVACVILIFLFAIQHYGTHRVGFLFAPVVIVWLLCISSIGLYNIFHWNPHVYQALSPYYMHKFLKKTRRGGWMSLGGILLCITGSEAMFADLGHFSQLSIQIAFTFVVYPSLILAYMGQAAYLSKHHVIETDYRIGFYESVPEKIRWPVLAIAILAAVVGSQAIITGTFSIIKQCSALGCFPRVKIIHTSSKIHGQIYIPEI…	13
FxaC_23g08590.t1_v1.a2	FaKUP50	776	86855.6	6.74714	MATDVILPSSVEEEETRHGDQGSEQIKEKQLVSSQKFQRFDSLDIESRSITNHRNSKGASGSVILTLAFQSIGVVYGDLGTSPLYVFSSTFPNGIKDKDDILGVLSLILYTVTLIPLIKYVLIVLQANDNGDGGTFALYSLLCRHAKISLTPSQQAEDSDVSNFKLEVPSRRLKLASRLKSKLESSQFAKVFLLFATLLGTSMVIGDGVLTPCISVLSAVVGIKGATSAMTEDMIVWISVAILIFLFMIQRFGTDKVGYSFAPILCVWFLFIGVIGMHNFIRYDPTVIKAINPQYIVCYFIRNKKEAWISLGGVILCITGAEALFADVGHFTVRSIQISTCAIVYPSVVLAYIGQASFLRKHADLVADTFFKSIPGPLYWPMFVVAVLASIIASQSLIS…	11
FxaC_23g08600.t1_v1.a2	FaKUP51	719	79793.8	8.49895	MVDSSFGTSCEYISSVSQMHCYLNNPILLDCYARGKDTAGRWAETLLVAYKTLGVVFGGLVTSPLYVYSSILPLKSPTIDEYFGIYSIMFWTLTLIGVVKYATIALRADDDGEGGTFALYSLLCRSMNITETLSSRPSNPKSSSLPCSIYDDTQNQTIMVKVFRKSIVARRLLLFITVLGMCMLIGDGILTPAISVRSAIDGIRGPFPSVNSSVVKVLSTAVLVILFMVQKYGTSRVSFMFSPIICAWSLSILLIGIYSIIQHYPSIFKAVSPHYVIRFFWRNGKEGWLTLGGTVLCITGSEALFADLGHFNQSSIQIAFLFAIYPCLVVTYAGQTAYLINNQNDLNAGFYSFIPSVIYWPMFVVSTLAAIVASQSLISAVFSVIKQAVQLDYFPRVKV…	12
FxaC_23g08601.t1_v1.a2	FaKUP52	745	82904.1	6.58483	MATDVILPSSVEEEETRHGDQGSEQIKEKQLVSSQKFQRFDSLDIESRSITNHRNSKGASGSVILTLAFQSIGVVYGDLGTSPLYVFSSTFPNGIKDKDDILGVLSLILYTVTLIPLIKYVLIVLQANDNGDGGTFALYSLLCRHAKISLTPSQQAEDSDVSNFKLEVPSRRLKLASRLKSKLESSQFAKVFLLFATLLGTSMVIGDGVLTPCISVLSAVVGIKGATSAMTEDMIVWISVAILIFLFMIQRFGTDKVGYSFAPILCVWFLFIGVIGMHNFIRYDPMVIKAINPQYIVCYFIRNKKEAWISLGGVILCITGAEALFADVGHFTVRSIQISTCAIVYPSVVLAYIGQASFLRKHADLVADTFFKSIPGPLYWPMFVVAVLASIIASQSLIS…	11
FxaC_23g08620.t1_v1.a2	FaKUP53	711	78881.7	8.7347	MVDSSFGTSCEYISSVSQMHCYLNNPILLDCYARGKDTAGRWAETLLVAYKTLGVVFGGLVTSPLYVYSSILPLKSPTIDEYFGIYSIMFWTLTLIGVVKYATIALRADDDGEGGTFALYSLLCRSMNITETLSSRPSNPKSSSLPCSIYDDTQNQTIMVKVFRKSIVARRLLLFITVLGMCMLIGDGILTPAISVRSAIDGIRGPFPSVNSSVVKVLSTAVLVILFMVQKYGTSRVSFMFSPIICAWSLSILLIGIYSIIQHYPSIFKAVSPHYVIRFFWRNGKEGWLTLGGTVLCITGSEALFADLGHFNQSSIQIAFLFAIYPCLVVTYAGQTAYLINNQNDLNAGFYSFIPSVIYWPMFVVSTLAAIVASQSLISAVFSVIKQAVQLDYFPRVKV…	12
FxaC_23g08621.t1_v1.a2	FaKUP54	776	86855.7	6.74714	MATDVILPSSVEEEETRHGDQGSEQIKEKQLVSSQKFQRFDSLDIESRSITNHRNSKGASGSVILTLAFQSIGVVYGDLGTSPLYVFSSTFPNGIKDKDDILGVLSLILYTVTLIPLIKYVLIVLQANDNGDGGTFALYSLLCRHAKISLTPSQQAEDSDVSNFKLEVPSRRLKLASRLKSKLESSQFAKVFLLFATLLGTSMVIGDGVLTPCISVLSAVVGIKGATSAMTEDMIVWISVAILIFLFMIQRFGTDKVGYSFAPILCVWFLFIGVIGMHNFIRYDPMVIKAINPQYIVCYFIRNKKEAWISLGGVILCITGAEALFADVGHFTVRSIQISTCAIVYPSVVLAYIGQASFLRKHADLVADTFFKSIPGPLYWPMFVVAVLASIIASQSLIS…	11
FxaC_23g44090.t1_v1.a2	FaKUP55	783	87192.1	8.87327	MEPDAATSTSRRPQLSWVNLSRNLLLAYQSLGVVYGDLSTSPLYVYTSTFLGKLQNHNNEEVIFGAFSLIFWTLTLLPLLKYVFILLSADDNGEGGTFALYSLLCRHAKFSLLPNQQAADEELSAYKYGPSSQVVASTPLKRFLEKHKRLRTALLVVVLLGASMVIGDGVLTPAISVLSSVSGLQVTAEKLTDAELLLLACVILVGLFALQHCGTHRVAFLFAPIVIIWLVSIFSIGLYNTIHWNPAIIRALSPYYIIKFFSATGKDGWISLGGILLSITGTEAMFADLGHFTALSIRIAFAFFVYPCLVVQYMGQAAFLSKHPNSIRYSFYDSIPGPVFWPIFVVATLASIVGSQAVITATFSIIKQCHALGCFPRVKVVHTSKHIYGQIYIPEINWI…	12
FxaC_25g45730.t5_v1.a2	FaKUP56	788	88190.9	7.16349	MDLEKAKCWDTSKKNSWKNTLLLAYQSLGVVYGDLSISPLYVYKSAFAEDIQHSDTNEEIYGVLSFVFWTLTLVPLVKYVFIVLRADDNGEGGTFALYSLICRHAKVSLLPNRQLADEAVSTYILEHPPEKEKSSWLKVVLEKSKTLHTALLVLVLLGTCMVIGDGVLTPAMSVFSAVSGLELSMSKEHHLYAVVPITCFILLCLFALQHYGTHRVGFFFAPVVVAWLLCISALGLYNIFHWNRHVYQALSPYYMFKFLRKTRISGWMSLGGILLCITGSEAMFADLGHFSYAAIQVAFTFLVYPALILAYMGQAAYLSQHHHSNHQISFYVSVPHIVRWPVLILAILASVVGSQAIISGTFSIINQSQSLGCFPRVKVVHTSDKIHGQIYIPEINWML…	11
FxaC_26g11800.t4_v1.a2	FaKUP57	788	88220.9	7.15209	MDLEKAKCWDTSKKNTWKNTLLLAYQSLGVVYGDLSISPLYVYKSAFAEDIQHSETNEEIYGVLSFVFWTLTLVPLVKYVFIVLRADDNGEGGTFALYSLICRHVKVSLLPNRQLADEAVSTYILEHPPEKEKSSWLKVVLEKSKTLHTALLVLVLLGTCMVIGDGVLTPAMSVFSAVSGLELSMSKEHHLYAVVPITCFILLCLFALQHYGTHRVGFFFAPVVVAWLLCISALGLYNVFHWNRHVYQALSPYYMFKFLRKTRISGWMSLGGILLCITGSEAMFADLGHFSYSAIQVAFTLLVYPALILAYMGQAAYLSQHHHSNHQISFYVSVPHIVRWPVLILAILASVVGSQAIISGTFSIINQSQSLGCFPRVKVVHTSDKIHGQIYIPEINWML…	11
FxaC_26g11801.t1_v1.a2	FaKUP58	970	108836	8.46317	MDLEKAKCWDTSKKNTWKNTLLLAYQSLGVVYGDLSISPLYVYKSAFAEDIQHSETNEEIYGVLSFVFWTLTLVPLVKYVFIVLRADDNGEGGTFALYSLICRHVKVSLLPNRQLADEAVSTYILEHPPEKEKSSWLKVVLEKSKTLHTALLVLVLLGTCMVIGDGVLTPAMSVFSAVSGLELSMSKEHHLYAVVPITCFILLCLFALQHYGTHRVGFFFAPVVVAWLLCISALGLYNVFHWNRHVYQALSPYYMFKFLRKTRISGWMSLGGILLCITGSEAMFADLGHFSYSAIQVAFTLLVYPALILAYMGQAAYLSQHHHSNHQISFYVSVPHIVRWPVLILAILASVVGSQAIISGTFSIINQSQSLGCFPRVKVVHTSDKIHGQIYIPEINWML…	11
FxaC_27g41300.t2_v1.a2	FaKUP59	788	88275	7.36714	MDLEKAKCWDTSKKNTWKNTLLLAYQSLGVVYGDLSISPLYVYKSAFAEDIQHSETNEEIYGVLSFVFWTLTLVPLVKYVFIVLRADDNGEGGTFALYSLICRHVKVSLLPNRQLADEAVSTYILEHPPEKEKSSWLKVVLEKSKTLHTALLVLVLLGTCMVIGDGVLTPAMSVFSAVSGLELSMSKEHHLYAVVPITCFILLCLFALQHYGTHRVGFFFAPVVVAWLLCISALGLYNIFHWNRHVYQALSPYYMFKFLRKTRISGWMSLGGILLCITGSEAMFADLGHFSYSAIQVAFTFLVYPALILAYMGQAAYLSQHHHSNHQISFYVSVPHIVRWPVLILAILASVVGSQAIISGTFSIINQSQSLGCFPRVKVVHTSDKIHGQIYIPEINWML…	11
FxaC_28g08420.t3_v1.a2	FaKUP60	788	88167.8	7.01384	MDLEKAKCWDTSKKNTWKNTLLLAYQSLGVVYGDLSISPLYVYKSAFAEDIQHSETNEEIYGVLSFVFWTLTLVPLVKYVFIVLRADDNGEGGTFALYSLICRHVKVSLLPNRQLADEAVSTYILEHPPEKEKSSWLKVVLEKSKTLHTALLVLVLLGTCMVIGDGVLTPAMSVFSAVSGLELSMSKEHHLYAVVPITCFILLCLFALQHYGTHRVGFFFAPVVVAWLLCISALGLYNIFHWNQHVYQALSPYYMFKFLRKTRISGWMSLGGILLCITGSEAMFADLGHFSYSAIQVAFTFLVYPALILAYMGQAAYLSQHHHSNHHISFYVSVPHIVRWPVLILAILASVVGSQAIISGTFSIINQSQSLGCFPRVKVAHTSDKIHGQIYIPEINWML…	11

## Sheet: Table S2
Supplementary Table 2
List of genes used in the phylogenetic analysis
Species	Gene name	Accession number
Arabidopsis thaliana	AtHAK5	AT4G13420
Arabidopsis thaliana	AtKUP1	AT2G30070
Arabidopsis thaliana	AtKUP7	AT5G09400
Arabidopsis thaliana	AtKT2	AT2G40540
Arabidopsis thaliana	AtKUP5	AT4G33530
Arabidopsis thaliana	AtKUP9	AT4G19960
Arabidopsis thaliana	AtKUP11	AT2G35060
Arabidopsis thaliana	AtKUP4	AT4G23640
Arabidopsis thaliana	AtKUP3	AT3G02050
Arabidopsis thaliana	AtKUP6	AT1G70300
Arabidopsis thaliana	AtKUP10	AT1G31120
Arabidopsis thaliana	AtKUP8	AT5G14880
Arabidopsis thaliana	AtKT12	AT1G60160
Vitis vinifera	VvKUP1	CF403902
Vitis vinifera	VvKUP2
Fragaria x ananassa	FaKUP1	FxaC_2g05860.t1_v1.a2
Fragaria x ananassa	FaKUP2	FxaC_4g34360.t1_v1.a2
Fragaria x ananassa	FaKUP3	FxaC_5g10490.t1_v1.a2
Fragaria x ananassa	FaKUP4	FxaC_6g13780.t1_v1.a2
Fragaria x ananassa	FaKUP5	FxaC_6g30120.t1_v1.a2
Fragaria x ananassa	FaKUP6	FxaC_7g09290.t1_v1.a2
Fragaria x ananassa	FaKUP7	FxaC_7g25280.t1_v1.a2
Fragaria x ananassa	FaKUP8	FxaC_8g16910.t1_v1.a2
Fragaria x ananassa	FaKUP9	FxaC_8g27360.t1_v1.a2
Fragaria x ananassa	FaKUP10	FxaC_9g09120.t1_v1.a2
Fragaria x ananassa	FaKUP11	FxaC_9g39840.t1_v1.a2
Fragaria x ananassa	FaKUP12	FxaC_10g13600.t1_v1.a2
Fragaria x ananassa	FaKUP13	FxaC_10g13601.t1_v1.a2
Fragaria x ananassa	FaKUP14	FxaC_10g13604.t1_v1.a2
Fragaria x ananassa	FaKUP15	FxaC_10g16400.t1_v1.a2
Fragaria x ananassa	FaKUP16	FxaC_11g11350.t1_v1.a2
Fragaria x ananassa	FaKUP17	FxaC_11g11351.t1_v1.a2
Fragaria x ananassa	FaKUP18	FxaC_11g11352.t1_v1.a2
Fragaria x ananassa	FaKUP19	FxaC_11g14610.t1_v1.a2
Fragaria x ananassa	FaKUP20	FxaC_11g41000.t1_v1.a2
Fragaria x ananassa	FaKUP21	FxaC_12g07270.t1_v1.a2
Fragaria x ananassa	FaKUP22	FxaC_12g34890.t1_v1.a2
Fragaria x ananassa	FaKUP23	FxaC_12g37730.t1_v1.a2
Fragaria x ananassa	FaKUP24	FxaC_12g37732.t1_v1.a2
Fragaria x ananassa	FaKUP25	FxaC_13g01730.t1_v1.a2
Fragaria x ananassa	FaKUP26	FxaC_13g03290.t1_v1.a2
Fragaria x ananassa	FaKUP27	FxaC_13g03300.t3_v1.a2
Fragaria x ananassa	FaKUP28	FxaC_13g23440.t1_v1.a2
Fragaria x ananassa	FaKUP29	FxaC_13g23480.t1_v1.a2
Fragaria x ananassa	FaKUP30	FxaC_14g02860.t1_v1.a2
Fragaria x ananassa	FaKUP31	FxaC_14g02870.t1_v1.a2
Fragaria x ananassa	FaKUP32	FxaC_14g16210.t1_v1.a2
Fragaria x ananassa	FaKUP33	FxaC_14g16230.t1_v1.a2
Fragaria x ananassa	FaKUP34	FxaC_15g01530.t1_v1.a2
Fragaria x ananassa	FaKUP35	FxaC_15g02620.t1_v1.a2
Fragaria x ananassa	FaKUP36	FxaC_15g02640.t1_v1.a2
Fragaria x ananassa	FaKUP37	FxaC_15g16630.t1_v1.a2
Fragaria x ananassa	FaKUP38	FxaC_16g29320.t1_v1.a2
Fragaria x ananassa	FaKUP39	FxaC_16g30630.t1_v1.a2
Fragaria x ananassa	FaKUP40	FxaC_17g04130.t1_v1.a2
Fragaria x ananassa	FaKUP41	FxaC_18g42590.t1_v1.a2
Fragaria x ananassa	FaKUP42	FxaC_19g03510.t1_v1.a2
Fragaria x ananassa	FaKUP43	FxaC_19g03940.t1_v1.a2
Fragaria x ananassa	FaKUP44	FxaC_20g03700.t1_v1.a2
Fragaria x ananassa	FaKUP45	FxaC_20g04590.t1_v1.a2
Fragaria x ananassa	FaKUP46	FxaC_21g01290.t1_v1.a2
Fragaria x ananassa	FaKUP47	FxaC_21g05510.t1_v1.a2
Fragaria x ananassa	FaKUP48	FxaC_22g00980.t1_v1.a2
Fragaria x ananassa	FaKUP49	FxaC_22g04400.t1_v1.a2
Fragaria x ananassa	FaKUP50	FxaC_23g08590.t1_v1.a2
Fragaria x ananassa	FaKUP51	FxaC_23g08600.t1_v1.a2
Fragaria x ananassa	FaKUP52	FxaC_23g08601.t1_v1.a2
Fragaria x ananassa	FaKUP53	FxaC_23g08620.t1_v1.a2
Fragaria x ananassa	FaKUP54	FxaC_23g08621.t1_v1.a2
Fragaria x ananassa	FaKUP55	FxaC_23g44090.t1_v1.a2
Fragaria x ananassa	FaKUP56	FxaC_25g45730.t5_v1.a2
Fragaria x ananassa	FaKUP57	FxaC_26g11800.t4_v1.a2
Fragaria x ananassa	FaKUP58	FxaC_26g11801.t1_v1.a2
Fragaria x ananassa	FaKUP59	FxaC_27g41300.t2_v1.a2
Fragaria x ananassa	FaKUP60	FxaC_28g08420.t3_v1.a2

## Sheet: Table S3
Expression of FaKUP genes in fruit red receptacle from two different RNA-seq studies performed in cultivars 'Camarosa' and 'Chandler'
Assigned_name	Camarosa_TPM	Chandler_FPKM
FaKUP1	0	0
FaKUP2	0	0
FaKUP3	0	0.01191
FaKUP4	3.34	2.91367
FaKUP5	0.01	0.0922537
FaKUP6	4.08	2.71577
FaKUP7	0.02	0.0291071
FaKUP8	0	0.00454739
FaKUP9	2.68	2.10057
FaKUP10	0.01	0.00993195
FaKUP11	0.54	0.858457
FaKUP12	0.49	5.74368
FaKUP13	0.04
FaKUP14	12.17
FaKUP15	0.22	0.237773
FaKUP16	7.44	4.78391
FaKUP17	0.06
FaKUP18	9.36
FaKUP19	3.13	0.810456
FaKUP20	0	0.0166654
FaKUP21	0.01	0.0835947
FaKUP22	11.04	16.6544
FaKUP23	14.89	13.7886
FaKUP24	20.06
FaKUP25	0.61	0.884042
FaKUP26	0.76	0.12001
FaKUP27	0.29	0.225431
FaKUP28	0	0.00350533
FaKUP29	0.02	0.0369491
FaKUP30	6.22	3.33691
FaKUP31	0.52	0.397233
FaKUP32	0	0
FaKUP33	0	0.0180065
FaKUP34	0.13	0.380955
FaKUP35	7.11	3.22629
FaKUP36	1.93	1.41236
FaKUP37	0.01	0.0267329
FaKUP38	0.39	1.21732
FaKUP39	0.75	0.844088
FaKUP40	1.01	0.175452
FaKUP41	2.91	1.91786
FaKUP42	0.16	0.293392
FaKUP43	0.31	1.48947
FaKUP44	0.56	0.70885
FaKUP45	0.7	0.941744
FaKUP46	0.82	1.76142
FaKUP47	2.9	3.66184
FaKUP48	8.45	6.46308
FaKUP49	2.4	2.3843
FaKUP50	0	0
FaKUP51	0	0
FaKUP52	0
FaKUP53	0	0
FaKUP54	0
FaKUP55	0.91	1.24969
FaKUP56	25.55	9.70218
FaKUP57	0.03	1.60327
FaKUP58	0.2
FaKUP59	8.83	2.85675
FaKUP60	8.45	4.81191

## Sheet: Table S4
Supplementary Table 3
Motifs found in promoter regions of KUP/KT/HAK expressed in fruit
	Motif ID	Motif name	Consensus sequence	p-value	adjusted p-value	Transcription factor class	Transcription factor family
Fruit down-regulated genes: FaKUP14, FaKUP24, FaKUP47, FaKUP16, FaKUP59	MA1039.1	MYB4	GGTWGGTR	5.07e-06	2.79048	Tryptophan cluster factors	Myb
	MA2354.1	PK06182.1	TACCTACC	1.96e-05	2.64016	Tryptophan cluster factors	MYB
	MA1038.2	MYB3	GGTAGGTA	1.96e-05	2.6073	Tryptophan cluster factors	MYB
	MA0567.1	ERF1B	MGCCGCCA	0.000115	2.26122	AP2/EREBP	ERF/DREB
	Motif ID	Motif name	Consensus sequence	p-value	adjusted p-value	Transcription factor class	Transcription factor family
Fruit low-expressed genes: FaKUP36, FaKUP19, FaKUP41, FaKUP6, FaKUP4, FaKUP35, FaKUP30, FaKUP60, FaKUP22, FaKUP18, FaKUP48	MA2042.2	MYB58	CCACCAACC	6.59e-06	2.88606	Tryptophan cluster factors	MYB

## Sheet: Table S5
Supplementary Table 4
Primer sequences used in this research
Gene		Sequence
	Primer name
FaKUP14	FaKUP14-F	5´- TCTTCCAATACTTTATTGAGC -3´
	FaKUP14-R	5´- GACTCAAAGACAGTAGAATTT -3´
FaKUP49	FaKUP49-F	5´- GACACGACTCATTTTCATTTCG - 3´
	FaKUP49-R	5´- GTGCTATCTTTCTTATGTGTTATC – 3´
FaKUP59	FaKUP59-F	5´- ACCGTAAAAATTACGACTTCAACTA - 3´
	FaKUP59-R	5´- TTTTGGCGTTAAAGAGCAAC – 3´
FaKUP24	FaKUP24-F	5´- AGTAGCATAAATATATACGGTAA -3´
	FaKUP24-R	5´- TTCCAGTCAAATAAACAAATAAA – 3´
FaKUP56	FaKUP56-F	5´- ATTACGACTTTAATTCATATCAGGCA - 3´
	FaKUP56-R	5´- GCTTTTGAAACGCAGCGGC -3´
FaKUP22	FaKUP22-F	5´- GGAATCTTAACAACCACCCCT - 3´
	FaKUP22-R	5´- TATGCGAGTTCTAAGCTGAGGGAAA - 3´
FaActin	FaActin-F	5´- GGGCCAGAAAGATGCTTATGTCGG – 3´
	FaActin-R	5´- GGGCAACACGAAGCTCATTGTAGAAG – 3´
